# Supplementary material for: Completion of the Chloroplast Genomes of Five Chinese Juglans and Their Contribution to Chloroplast Phylogeny
Source: Front Plant Sci. 2017 Jan 6;7:1955. doi: 10.3389/fpls.2016.01955 (PMC5216037; doi:10.3389/fpls.2016.01955)
Supplement: Table S5 — The information of the function nucleic acid repeats of five Chinese Juglans species. [file Table5.XLSX]

## Sheet: Table 5
Table S5. The information of the function nucleic acid repeats of five Chinese Juglans species..
Species	Length	Start	Palindromice	Length	End	Mismatch	E-value	Region	Start	End
Juglans cathayensis	30	5087	Forwardorward	30	5109	-3	0.000682	LSC	trnK-UUU-rps16	trnK-UUU-rps16
Juglans cathayensis	31	9313	Forwardorward	31	39361	-3	0.000189	LSC	psbI-trnS-GCU	psbC-trnS-UGA
Juglans cathayensis	30	9317	Palindromicalindromic	30	49647	-1	5.6e-07	LSC	psbI-trnS-GCU	trnS-GGA
Juglans cathayensis	31	9486	Forwardorward	31	35277	-3	0.000189	LSC	trnS-GCU-trnG-GCC	trnT-GGU-psbD
Juglans cathayensis	30	16443	Palindromicalindromic	30	16443	-2	2.44e-05	LSC	atpH-atpI	atpH-atpI
Juglans cathayensis	31	29824	Palindromicalindromic	31	29827	-1	1.45e-07	LSC	rpoB-trnC-GCA	rpoB-trnC-GCA
Juglans cathayensis	32	35615	Forwardorward	32	35643	-2	1.74e-06	LSC	trnT-GGU-psbD	trnT-GGU-psbD
Juglans cathayensis	30	39365	Palindromicalindromic	30	49647	-3	0.000682	LSC	psbC-trnS-UGA	trnS-GGA
Juglans cathayensis	44	42727	Forwardorward	44	44951	-2	1.97e-13	LSC	psaB	psaA
Juglans cathayensis	39	47853	Forwardorward	39	103621	-2	1.58e-10	LSC/IRa	ycf3 intron	rps12-trnV-GAC
Juglans cathayensis	37	47853	Forwardorward	37	125558	-2	2.28e-09	LSC-SSC	ycf3 intron	nadhA intron
Juglans cathayensis	39	47853	Palindromicalindromic	39	145403	-2	1.58e-10	LSC/IRb	ycf3 intron	trnV-GAC-rps7
Juglans cathayensis	30	47865	Forwardorward	30	103633	-2	2.44e-05	LSC/IRa	ycf3 intron	rps12-trnV-GAC
Juglans cathayensis	30	47865	Palindromicalindromic	30	145400	-2	2.44e-05	LSC/IRb	ycf3 intron	trnV-GAC-rps7
Juglans cathayensis	32	94158	Forwardorward	32	94179	-3	5.21e-05	IRa	ycf2(IRa)	ycf2(IRa)
Juglans cathayensis	32	94158	Palindromicalindromic	32	154852	-3	5.21e-05	IRa/IRb	ycf2(IRa)	ycf2(IRb)
Juglans cathayensis	32	94179	Palindromicalindromic	32	154873	-3	5.21e-05	IRa/IRb	ycf2(IRa)	ycf2(IRb)
Juglans cathayensis	39	103619	Forwardorward	39	125556	0	2.37e-14	IRa/SSC	rps12-trnV-GAC	nadhA intron
Juglans cathayensis	30	112532	Forwardorward	30	112563	-2	2.44e-05	IRa	4.5S rRNA(IRa)	4.5S rRNA(IRa)
Juglans cathayensis	30	112532	Palindromicalindromic	30	136470	-2	2.44e-05	IRa/IRb	4.5S rRNA(IRa)	4.5S rRNA(IRb)
Juglans cathayensis	30	112563	Palindromicalindromic	30	136501	-2	2.44e-05	IRa/IRb	4.5S rRNA(IRa)	4.5S rRNA(IRb)
Juglans cathayensis	39	125556	Palindromicalindromic	39	145405	0	2.37e-14	SSC/IRb	ndhA intron	trnV-GAC-rps7
Juglans cathayensis	30	136470	Forwardorward	30	136501	-2	2.44e-05	IRb	4.5S rRNA(IRb)	4.5S rRNA(IRb)
Juglans cathayensis	32	154852	Forwardorward	32	154873	-3	5.21e-05	IRb	ycf2(IRb)	ycf2(IRb)
Juglans hopeiensis	31	9307	Forward	31	39363	-3	0.000189	LSC	psbI-trnS-GCU	psbC-trnS-UGA
Juglans hopeiensis	30	9311	Palindromic	30	49647	-1	5.6e-07	LSC	psbI-trnS-GCU	trnS-GGA
Juglans hopeiensis	31	9480	Forward	31	35292	-3	0.000189	LSC	trnS-GCU-trnG-GCC	trnT-GGU-psbD
Juglans hopeiensis	30	16442	Palindromic	30	16442	-2	2.44e-05	LSC	atpH-atpI	atpH-atpI
Juglans hopeiensis	31	29828	Palindromic	31	29831	-1	1.45e-07	LSC	rpoB-trnC-GCA	rpoB-trnC-GCA
Juglans hopeiensis	30	34182	Forward	30	34203	-2	2.44e-05	LSC	trnE-UUC-trnT-GGU	trnE-UUC-trnT-GGU
Juglans hopeiensis	32	35630	Forward	32	35658	-2	1.74e-06	LSC	trnT-GGU-psbD	trnT-GGU-psbD
Juglans hopeiensis	33	35781	Reverse	33	35789	-3	1.43e-05	LSC	trnT-GGU-psbD	trnT-GGU-psbD
Juglans hopeiensis	30	35802	Complement	30	35803	-3	0.000682	LSC	trnT-GGU-psbD	trnT-GGU-psbD
Juglans hopeiensis	30	39367	Palindromic	30	49647	-3	0.000682	LSC	psbC-trnS-UGA	trnS-GGA
Juglans hopeiensis	44	42727	Forward	44	44951	-2	1.97e-13	LSC	psaB	psaA
Juglans hopeiensis	37	47853	Forward	37	125541	-2	2.28e-09	LSC/SSC	ycf3 intron	nadhA intron
Juglans hopeiensis	39	47853	Forward	39	103604	-2	1.58e-10	LSC/IRa	ycf3 intron	trnV-GAC-rps7
Juglans hopeiensis	39	47853	Palindromic	39	145387	-2	1.58e-10	LSC/IRb	ycf3 intron	rps12-trnV-GAC
Juglans hopeiensis	30	47865	Forward	30	103616	-2	2.44e-05	LSC/IRa	ycf3 intron	rps12-trnV-GAC
Juglans hopeiensis	30	47865	Palindromic	30	145384	-2	2.44e-05	LSC/IRb	ycf3 intron	trnV-GAC-rps7
Juglans hopeiensis	32	94141	Forward	32	94162	-3	5.21e-05	IRa	ycf2(IRa)	ycf2(IRa)
Juglans hopeiensis	32	94141	Palindromic	32	154836	-3	5.21e-05	IRa/IRb	ycf2(IRa)	ycf2(IRb)
Juglans hopeiensis	32	94162	Palindromic	32	154857	-3	5.21e-05	IRa/IRb	ycf2(IRa)	ycf2(IRb)
Juglans hopeiensis	39	103602	Forward	39	125539	0	2.37e-14	IRa/SSC	rps12-trnV-GAC	nadhA intron
Juglans hopeiensis	30	112515	Forward	30	112546	-2	2.44e-05	IRa	4.5S rRNA(IRa)	4.5S rRNA(IRa)
Juglans hopeiensis	30	112515	Palindromic	30	136454	-2	2.44e-05	IRa/IRb	4.5S rRNA(IRa)	4.5S rRNA(IRb)
Juglans hopeiensis	30	112546	Palindromic	30	136485	-2	2.44e-05	IRa/IRb	4.5S rRNA(IRa)	4.5S rRNA(IRb)
Juglans hopeiensis	39	125539	Palindromic	39	145389	0	2.37e-14	SSC/IRb	ndhA intron	trnV-GAC-rps7
Juglans hopeiensis	30	136454	Forward	30	136485	-2	2.44e-05	IRb	4.5S rRNA(IRb)	4.5S rRNA(IRb)
Juglans hopeiensis	32	154836	Forward	32	154857	-3	5.21e-05	IRb	ycf2(IRb)	ycf2(IRb)
Juglans mandshurica	31	9307	Forward	31	39378	-3	0.000189	LSC	psbI-trnS-GCU	psbC-trnS-UGA
Juglans mandshurica	30	9311	Palindromic	30	49662	-1	5.6e-07	LSC	psbI-trnS-GCU	trnS-GGA
Juglans mandshurica	31	9480	Forward	31	35293	-3	0.000189	LSC	trnS-GCU-trnG-GCC	trnT-GGU-psbD
Juglans mandshurica	30	16442	Palindromic	30	16442	-2	2.44e-05	LSC	atpH-atpI	atpH-atpI
Juglans mandshurica	31	29828	Palindromic	31	29831	-1	1.45e-07	LSC	rpoB-trnC-GCA	rpoB-trnC-GCA
Juglans mandshurica	32	35631	Forward	32	35659	-2	1.74e-06	LSC	trnT-GGU-psbD	trnT-GGU-psbD
Juglans mandshurica	33	35806	Reverse	33	35806	-2	4.62e-07	LSC	trnT-GGU-psbD	trnT-GGU-psbD
Juglans mandshurica	30	39382	Palindromic	30	49662	-3	0.000682	LSC	psbC-trnS-UGA	trnS-GGA
Juglans mandshurica	44	42742	Forward	44	44966	-2	1.97e-13	LSC	psaB	psaA
Juglans mandshurica	37	47868	Forward	37	125556	-2	2.28e-09	LSC/SSC	ycf3 intron	nadhA intron
Juglans mandshurica	39	47868	Forward	39	103619	-2	1.58e-10	LSC/IRa	ycf3 intron	trnV-GAC-rps7
Juglans mandshurica	39	47868	Palindromic	39	145402	-2	1.58e-10	LSC/IRb	ycf3 intron	rps12-trnV-GAC
Juglans mandshurica	30	47880	Forward	30	103631	-2	2.44e-05	LSC/IRa	ycf3 intron	rps12-trnV-GAC
Juglans mandshurica	30	47880	Palindromic	30	145399	-2	2.44e-05	LSC/IRb	ycf3 intron	trnV-GAC-rps7
Juglans mandshurica	255	89331	Palindromic	255	159474	-3	1.58e-136	IRa/IRb	rps19-rpl2	rpl2
Juglans mandshurica	32	94156	Forward	32	94177	-3	5.21e-05	IRa	ycf2(IRa)	ycf2(IRa)
Juglans mandshurica	32	94156	Palindromic	32	154851	-3	5.21e-05	IRa/IRb	ycf2(IRa)	ycf2(IRb)
Juglans mandshurica	32	94177	Palindromic	32	154872	-3	5.21e-05	IRa/IRb	ycf2(IRa)	ycf2(IRb)
Juglans mandshurica	39	103617	Forward	39	125554	0	2.37e-14	IRa/SSC	rps12-trnV-GAC	nadhA intron
Juglans mandshurica	30	112530	Forward	30	112561	-2	2.44e-05	IRa	4.5S rRNA(IRa)	4.5S rRNA(IRa)
Juglans mandshurica	30	112530	Palindromic	30	136469	-2	2.44e-05	IRa/IRb	4.5S rRNA(IRa)	4.5S rRNA(IRb)
Juglans mandshurica	30	112561	Palindromic	30	136500	-2	2.44e-05	IRa/IRb	4.5S rRNA(IRa)	4.5S rRNA(IRb)
Juglans mandshurica	39	125554	Palindromic	39	145404	0	2.37e-14	SSC/IRb	ndhA intron	trnV-GAC-rps7
Juglans mandshurica	30	136469	Forward	30	136500	-2	2.44e-05	IRb	4.5S rRNA(IRb)	4.5S rRNA(IRb)
Juglans mandshurica	32	154851	Forward	32	154872	-3	5.21e-05	IRb	ycf2(IRb)	ycf2(IRb)
Juglans regia	31	9318	Forward	31	39811	-3	0.00019	LSC	psbI-trnS-GCU	psbC-trnS-UGA
Juglans regia	30	9322	Palindromic	30	50118	-1	5.65e-07	LSC	psbI-trnS-GCU	trnS-GGA
Juglans regia	30	16463	Palindromic	30	16463	-2	2.46e-05	LSC	atpH-atpI	atpH-atpI
Juglans regia	30	25113	Palindromic	30	126538	-3	0.000688	LSC/SSC	rpoC1	nahA
Juglans regia	31	29864	Palindromic	31	29867	-1	1.46e-07	LSC	rpoB-trnC-GCA	rpoB-trnC-GCA
Juglans regia	40	34596	Forward	40	34616	0	5.98e-15	LSC	trnE-UUC-trnT-GGU	trnE-UUC-trnT-GGU
Juglans regia	31	36238	Reverse	31	36248	-3	0.00019	LSC	trnT-GGU-psbD	trnT-GGU-psbD
Juglans regia	30	36266	Palindromic	30	63929	-3	0.000688	LSC	trnT-GGU-psbD	accD-psbI
Juglans regia	30	39815	Palindromic	30	50118	-3	0.000688	LSC	trnS-UGA	trnS-GGA
Juglans regia	30	40960	Forward	30	40990	0	6.27e-09	LSC	trnG-UUC-trnfM-CAU	trnG-UUC-trnfM-CAU
Juglans regia	44	43200	Forward	44	45424	-2	1.99e-13	LSC	psaB	psaA
Juglans regia	37	48327	Forward	37	126130	-2	2.3e-09	LSC/SSC	ycf3 intron	nadhA intron
Juglans regia	39	48327	Forward	39	104159	-2	1.6e-10	LSC/IRa	ycf3 intron	rps12-trnV-GAC
Juglans regia	39	48327	Palindromic	39	146041	-2	1.6e-10	LSC/IRb	ycf3 intron	trnV-GAC-rps7
Juglans regia	30	48339	Forward	30	104171	-2	2.46e-05	LSC/IRa	ycf3 intron	rps12-trnV-GAC
Juglans regia	30	48339	Palindromic	30	146038	-2	2.46e-05	LSC/IRb	ycf3 intron	trnV-GAC-rps7
Juglans regia	32	54004	Reverse	32	54020	-3	5.25e-05	LSC	trnF-GAA-ndhJ	trnF-GAA-ndhJ
Juglans regia	44	79902	Palindromic	44	79902	0	2.34e-17	LSC	psbT-psbN	psbT-psbN
Juglans regia	31	80844	Forward	31	80870	-3	0.00019	LSC	petB	petB
Juglans regia	32	94696	Forward	32	94717	-3	5.25e-05	LSC	ycf2(IRa)	ycf2(IRa)
Juglans regia	32	94696	Palindromic	32	155490	-3	5.25e-05	LSC/IRb	ycf2(IRa)	ycf2(IRb)
Juglans regia	32	94717	Palindromic	32	155511	-3	5.25e-05	LSC/IRb	ycf2(IRa)	ycf2(IRb)
Juglans regia	39	104157	Forward	39	126128	0	2.39e-14	IRa/SSC	rps12-trnV-GAC	nadhA intron
Juglans regia	30	113082	Forward	30	113113	-2	2.46e-05	IRa	4.5S rRNA(IRa)	4.5S rRNA(IRa)
Juglans regia	30	113082	Palindromic	30	137096	-2	2.46e-05	IRa/IRb	4.5S rRNA(IRa)	4.5S rRNA(IRb)
Juglans regia	30	113113	Palindromic	30	137127	-2	2.46e-05	IRa/IRb	4.5S rRNA(IRa)	4.5S rRNA(IRb)
Juglans regia	30	118564	Palindromic	30	126538	-3	0.000688	SSC	ndhF-rpl32	ndhA intron
Juglans regia	40	121218	Palindromic	40	121218	0	5.98e-15	SSC	ccsA-ndhD	ccsA-ndhD
Juglans regia	39	126128	Palindromic	39	146043	0	2.39e-14	SSC/IRb	ndhA intron	trnV-GAC-rps7
Juglans regia	30	137096	Forward	30	137127	-2	2.46e-05	IRb	4.5S rRNA(IRb)	4.5S rRNA(IRb)
Juglans regia	32	155490	Forward	32	155511	-3	5.25e-05	IRb	ycf2(IRb)	ycf2(IRb)
Juglans sigillata	31	9317	Forward	31	39812	-3	0.00019	LSC	psbI-trnS-GCU	psbC-trnS-UGA
Juglans sigillata	30	9321	Palindromic	30	50119	-1	5.65e-07	LSC	psbI-trnS-GCU	trnS-GGA
Juglans sigillata	30	16462	Palindromic	30	16462	-2	2.46e-05	LSC	atpH-atpI	atpH-atpI
Juglans sigillata	30	25112	Palindromic	30	126521	-3	0.000688	LSC/SSC	rpoC1	nahA
Juglans sigillata	31	29863	Palindromic	31	29866	-1	1.46e-07	LSC	rpoB-trnC-GCA	rpoB-trnC-GCA
Juglans sigillata	40	34595	Forward	40	34615	0	5.98e-15	LSC	trnE-UUC-trnT-GGU	trnE-UUC-trnT-GGU
Juglans sigillata	31	36238	Reverse	31	36248	-3	0.00019	LSC	trnT-GGU-psbD	trnT-GGU-psbD
Juglans sigillata	30	36267	Palindromic	30	63930	-3	0.000688	LSC	trnT-GGU-psbD	accD-psbI
Juglans sigillata	30	39816	Palindromic	30	50119	-3	0.000688	LSC	trnS-UGA	trnS-GGA
Juglans sigillata	30	40961	Forward	30	40991	0	6.27e-09	LSC	trnG-UUC-trnfM-CAU	trnG-UUC-trnfM-CAU
Juglans sigillata	44	43201	Forward	44	45425	-2	1.99e-13	LSC	psaB	psaA
Juglans sigillata	37	48328	Forward	37	126113	-2	2.29e-09	LSC/SSC	ycf3 intron	nadhA intron
Juglans sigillata	39	48328	Forward	39	104159	-2	1.6e-10	LSC/IRa	ycf3 intron	rps12-trnV-GAC
Juglans sigillata	39	48328	Palindromic	39	146024	-2	1.6e-10	LSC/IRb	ycf3 intron	trnV-GAC-rps7
Juglans sigillata	30	48340	Forward	30	104171	-2	2.46e-05	LSC/IRa	ycf3 intron	rps12-trnV-GAC
Juglans sigillata	30	48340	Palindromic	30	146021	-2	2.46e-05	LSC/IRb	ycf3 intron	trnV-GAC-rps7
Juglans sigillata	32	54004	Reverse	32	54020	-3	5.25e-05	LSC	trnF-GAA-ndhJ	trnF-GAA-ndhJ
Juglans sigillata	44	79902	Palindromic	44	79902	0	2.34e-17	LSC	psbT-psbN	psbT-psbN
Juglans sigillata	31	80844	Forward	31	80870	-3	0.00019	LSC	petB	petB
Juglans sigillata	32	94696	Forward	32	94717	-3	5.25e-05	LSC	ycf2(IRa)	ycf2(IRa)
Juglans sigillata	32	94696	Palindromic	32	155473	-3	5.25e-05	LSC/IRb	ycf2(IRa)	ycf2(IRb)
Juglans sigillata	32	94717	Palindromic	32	155494	-3	5.25e-05	LSC/IRb	ycf2(IRa)	ycf2(IRb)
Juglans sigillata	39	104157	Forward	39	126111	0	2.39e-14	IRa/SSC	rps12-trnV-GAC	nadhA intron
Juglans sigillata	30	113082	Forward	30	113113	-2	2.46e-05	IRa	4.5S rRNA(IRa)	4.5S rRNA(IRa)
Juglans sigillata	30	113082	Palindromic	30	137079	-2	2.46e-05	IRa/IRb	4.5S rRNA(IRa)	4.5S rRNA(IRb)
Juglans sigillata	30	113113	Palindromic	30	137110	-2	2.46e-05	IRa/IRb	4.5S rRNA(IRa)	4.5S rRNA(IRb)
Juglans sigillata	39	126111	Palindromic	39	146026	0	2.39e-14	SSC/IRb	ndhA intron	trnV-GAC-rps7
Juglans sigillata	30	137079	Forward	30	137110	-2	2.46e-05	IRb	4.5S rRNA(IRb)	4.5S rRNA(IRb)
Juglans sigillata	32	155473	Forward	32	155494	-3	5.25e-05	IRb	ycf2(IRb)	ycf2(IRb)
