# Supplementary material for: Completion of the Chloroplast Genomes of Five Chinese Juglans and Their Contribution to Chloroplast Phylogeny
Source: Front Plant Sci. 2017 Jan 6;7:1955. doi: 10.3389/fpls.2016.01955 (PMC5216037; doi:10.3389/fpls.2016.01955)
Supplement: Table S6 — The length of tandem repeats distribution in five Chinese Juglans species. [file Table6.XLSX]

## Sheet: Table S6
Table S6.The length of tandem repeats distribution in five Chinese Juglans species.
Species	Start	End	Size(bp)	Number of repeats	Repeat sequence	Region
J.cathayensis	5093	5137	22	2	TTTTTTCTATTTATCTGTCTTA	LSC, (trnK-UUU-rps16)
J.cathayensis	34152	34191	20	2	TTTAATATTATTTTCATTAA	LSC, (trnE-UUC-trnT-GGU)
J.cathayensis	35620	35675	28	2	TAGGAATAAATTGATATTTCCTTTTTCT	LSC, (trnT-GGU-psbD)
J.cathayensis	35773	35873	42	2	TATATTTATAATATTATATATTTATATATAAATAGATATATA	LSC, (trnT-GGU-psbD)
J.cathayensis	40257	40304	15	3	ATATTATATATTATA	LSC, (lhbA-trnG-UCC)
J.cathayensis	55892	55944	21	2	TATTATATTATAGTTATATTAA	LSC, (ndhC-trnV-UAC)
J.cathayensis	94157	94226	21	3	TCTTTTTGTCCAAGTTACTTC	IRa, (ycf2 CDS)
J.cathayensis	112533	112593	31	2	CATTGTTCAACTCTTTGACAACACGAAAAAC	IRa, (4.5S rRNA)
J.cathayensis	136471	136531	31	2	TTTTTCATGTTGTCAAAGAGTGGAACAATGG	IRb, (4.5S rRNA)
J.cathayensis	154856	154907	21	2	GACAAAAAGAGAAGAAACTTG	IRb, (ycf2 CDS)
J.hopeiensis	5080	5130	22	2	TCTTATTTTTTTCTATTTATCTG	LSC, (trnK-UUU-rps16)
J.hopeiensis	34147	34186	20	2	TTTAATATTATTTTCATTAA	LSC, (trnE-UUC-trnT-GGU)
J.hopeiensis	35635	35690	28	2	TAGGAATAAATTGATATTTCCTTTTTCT	LSC, (trnE-UUC-trnT-GGU)
J.hopeiensis	40259	40306	15	3	ATATTATATATTATA	LSC, (lhbA-trnG-UCC)
J.hopeiensis	53484	53546	24	2	TTCTATTTATTTATATATATTAT	LSC, (trnF-GAA-ndhJ)
J.hopeiensis	55883	55935	21	2	TATTATATTATAGTTATATTAA	LSC, (ndhC-trnV-UAC)
J.hopeiensis	94140	94209	21	3	TCTTTTTGTCCAAGTTACTTC	IRa, (ycf2 CDS)
J.hopeiensis	112516	112576	31	2	CATTGTTCAACTCTTTGACAACACGAAAAAC	IRa, (4.5S rRNA)
J.hopeiensis	136455	136515	31	2	TTTTTCATGTTGTCAAAGAGTGGAACAATGG	IRb, (4.5S rRNA)
J.hopeiensis	154840	154891	21	2	GACAAAAAGAGAAGAAACTTG	IRb, (ycf2 CDS)
J.mandshurica	5080	5130	22	2	TCTTATTTTTTTCTATTTATCTG	LSC, (trnK-UUU-rps16)
J.mandshurica	34147	34186	20	2	TTTAATATTATTTTCATTAA	LSC, (trnE-UUC-trnT-GGU)
J.mandshurica	35636	35691	28	2	TAGGAATAAATTGATATTTCCTTTTTCT	LSC, (trnT-GGU-psbD)
J.mandshurica	35794	35876	42	2	TTATAATATTTTATATTTATATATAAATAGATATATATATATTTA	LSC, (trnT-GGU-psbD)
J.mandshurica	40274	40321	15	3	ATATTATATATTATA	LSC, (lhbA-trnG-UCC)
J.mandshurica	53499	53561	24	2	TTCTATTTATTTATATATATTAT	LSC, (trnF-GAA-ndhJ)
J.mandshurica	55898	55950	21	2	TATTATATTATAGTTATATTAA	LSC, (ndhC-trnV-UAC)
J.mandshurica	94155	94224	21	3	TCTTTTTGTCCAAGTTACTTC	IRa, (ycf2 CDS)
J.mandshurica	112531	112591	31	2	CATTGTTCAACTCTTTGACAACACGAAAAAC	IRa, (4.5S rRNA)
J.mandshurica	136470	136530	31	2	TTTTTCATGTTGTCAAAGAGTGGAACAATGG	IRb, (4.5S rRNA)
J.mandshurica	154855	154906	21	2	GACAAAAAGAGAAGAAACTTG	IRb, (ycf2 CDS)
J.regia	34597	34673	40	2	TTTAATATTATTTTCATTAATATAATATTATTTCATTAA	LSC, (trnE-UUC-trnT-GGU)
J.regia	36220	36310	16	5	TATATTTATATATATATA	LSC, (trnT-GGU-psbD)
J.regia	40961	41020	30	2	TAATAGGATAAAGAAGTTAATGGGATAAAG	LSC, (trnG-UCC-trnfM-CAU)
J.regia	56348	56400	21	2	TATTATATTATAGTTATATTAA	LSC, (ndhC-trnV-UAC)
J.regia	80848	80899	26	2	ATTCATTATATATATTCATTGAATAA	LSC, (petB intron)
J.regia	94695	94764	21	3	TCTTTTTGTCCAAGTTACTTC	IRa, (ycf2 CDS)
J.regia	113083	113143	31	2	CATTGTTCAACTCTTTGACAACACGAAAAAC	IRa, (4.5S rRNA)
J.regia	137097	137157	31	2	TTTTTCATGTTGTCAAAGAGTGGAACAATGG	IRb, (4.5S rRNA)
J.regia	155494	155545	21	2	GACAAAAAGAGAAGAAACTTG	IRb, (ycf2 CDS)
J.sigillata	34596	34672	40	2	TTTAATATTATTTTCATTAATATAATATTATTTCATTAA	LSC, (trnE-UUC-trnT-GGU)
J.sigillata	36221	36311	16	5	TATATTTATATATATATA	LSC, (trnT-GGU-psbD)
J.sigillata	40962	41021	30	2	TAATAGGATAAAGAAGTTAATGGGATAAAG	LSC, (trnG-UCC-trnfM-CAU)
J.sigillata	56349	56401	21	2	TATTATATTATAGTTATATTAA	LSC, (ndhC-trnV-UAC)
J.sigillata	80848	80899	26	2	ATTCATTATATATATTCATTGAATAA	LSC, (petB intron)
J.sigillata	94695	94764	21	3	TCTTTTTGTCCAAGTTACTTC	IRa, (ycf2 CDS)
J.sigillata	113083	113143	31	2	CATTGTTCAACTCTTTGACAACACGAAAAAC	IRa, (4.5S rRNA)
J.sigillata	137080	137140	31	2	TTTTTCATGTTGTCAAAGAGTGGAACAATGG	IRb, (4.5S rRNA)
J.sigillata	155477	155528	21	2	GACAAAAAGAGAAGAAACTTG	IRb, (ycf2 CDS)
