# Supplementary material for: Completion of the Chloroplast Genomes of Five Chinese Juglans and Their Contribution to Chloroplast Phylogeny
Source: Front Plant Sci. 2017 Jan 6;7:1955. doi: 10.3389/fpls.2016.01955 (PMC5216037; doi:10.3389/fpls.2016.01955)
Supplement: Table S7 — The number of variable sites in five Chinese Juglans species. [file Table7.XLSX]

## Sheet: Table S7
Table S7. The number of variable sites in five Chinese Juglans species.
Regions	Sites with alignment gaps or missing data	Invariable (monomorphic) sites	Variable (polymorphic) sites	Singleton variable sites	Parsimony informative sites	Number of sites
LSC	1051	88657	408	39	369	90116
SSC	136	18172	146	19	127	18454
IR	15	25997	25	6	19	26037
Coding	352	79948	219	27	192	80519
Noncoding	1437	79017	389	47	342	80843
Complete cp genome	1215	158825	606	75	531	160646
