# Supplementary material for: Completion of the Chloroplast Genomes of Five Chinese Juglans and Their Contribution to Chloroplast Phylogeny
Source: Front Plant Sci. 2017 Jan 6;7:1955. doi: 10.3389/fpls.2016.01955 (PMC5216037; doi:10.3389/fpls.2016.01955)
Supplement: Table S8 — KA/KS ratio for protein coding sequences for five Chinese Juglans species. Jh, Juglans hopeiensis; Jc, J. cathayensis; Jm, J. mandshurica; Jr, J. regia; Js, J. sigillata. [file Table8.XLSX]

## Sheet: Table S8
Table S8 KA/KS ratio for protein coding sequences for five Chinese Juglans species.
Gene	Jh_VS_Jc	Jm_VS_Jc	Jm_VS_Jh	Jr_VS_Jc	Jr_VS_Jh	Jr_VS_Jm	Js_VS_Jc	Js_VS_Jh	Js_VS_Jm	Js_VS_Jr
accD	/	/	/	1.2325	1.2325	1.2325	1.2325	1.2325	1.2325	/
atpA	0	0	/	0.5684	0.2825	0.2825	0.5684	0.2825	0.2825	/
atpB	/	/	/	0	0	0	0	0	0	/
atpE	/	/	/	/	/	/	/	/	/	/
atpF	/	/	/	/	/	/	/	/	/	/
atpH	/	/	/	0	0	0	0	0	0	/
atpI	0.3093	0.3093	/	0.6195	/	/	0.6195	/	/	/
ccsA	/	/	/	0.2879	0.8679	0.8679	0.2879	0.8679	0.8679	/
cemA	/	/	/	0.8011	0.8011	0.8011	0.8011	0.8011	0.8011	/
clpP	/	/	/	/	/	/	/	/	/	/
lhbA	/	/	/	/	/	/	/	/	/	/
matK	0.3738	0.3738	/	1.4923	0.9337	0.9337	1.4923	0.9337	0.9337	/
ndhA	/	/	/	0.4741	0.6329	0.6329	0.4741	0.6329	0.6329	/
ndhB	/	/	/	/	/	/	/	/	/	/
ndhC	/	/	/	0	0	0	0	0	0	/
ndhD	0.678	0.678	/	0.3332	0.4201	0.4201	0.3332	0.4201	0.4201	/
ndhE	/	/	/	/	/	/	/	/	/	/
ndhF	/	/	/	/	/	/	/	/	/	/
ndhG	/	/	/	/	/	/	/	/	/	/
ndhH	0	0	/	0.1742	0.2629	0.2629	0.1742	0.2629	0.2629	/
ndhI	/	/	/	/	/	/	/	/	/	/
ndhJ	/	/	/	/	/	/	/	/	/	/
ndhK	/	/	/	/	/	/	/	/	/	/
petA	/	/	/	0.3103	0.3103	0.3103	0.3103	0.3103	0.3103	/
petB	/	/	/	/	/	/	/	/	/	/
petD	/	/	/	0	0	0	0	0	0	/
petG	/	/	/	/	/	/	/	/	/	/
petL	/	/	/	/	/	/	/	/	/	/
petN	/	/	/	/	/	/	/	/	/	/
psaA	0	0	/	0	0	0	0	0	0	/
psaB	/	/	/	/	/	/	/	/	/	/
psaC	/	/	/	/	/	/	/	/	/	/
psaI	/	/	/	/	/	/	/	/	/	/
psaJ	/	/	/	/	/	/	/	/	/	/
psbA	0	0	/	0	/	/	0	/	/	/
psbC	/	/	/	0	0	0	0	0	0	/
psbD	/	/	/	0	0	0	0	0	0	/
psbE	/	/	/	/	/	/	/	/	/	/
psbF	/	/	/	/	/	/	/	/	/	/
psbH	/	/	/	/	/	/	/	/	/	/
psbI	/	/	/	/	/	/	/	/	/	/
psbJ	/	/	/	/	/	/	/	/	/	/
psbK	/	/	/	/	/	/	/	/	/	/
psbL	/	/	/	0	0	0	0	0	0	/
psbM	/	/	/	/	/	/	/	/	/	/
psbN	/	/	/	/	/	/	/	/	/	/
psbT	/	/	/	/	/	/	/	/	/	/
psi	0	0	/	0	/	/	0	/	/	/
rbcL	/	/	/	/	/	/	/	/	/	/
rpl14	0	0	/	0.2727	/	/	0.2727	/	/	/
rpl16	/	/	/	0.248	0.248	0.248	0.248	0.248	0.248	/
rpl2
rpl20	/	/	/	0	0	0	0	0	0	/
rpl22	/	/	/	/	/	/	/	/	/	/
rpl23	/	/	/	/	/	/	/	/	/	/
rpl32	/	/	/	/	/	/	/	/	/	/
rpl33	/	/	/	/	/	/	/	/	/	/
rpl36	/	/	/	/	/	/	/	/	/	/
rpoA	/	/	/	0.8114	1.3531	1.3531	0.8114	1.3531	1.3531	/
rpoB	0	0	/	0.2094	0.2803	0.2803	0.2094	0.2803	0.2803	/
rpoC1	/	/	/	0.3055	0.3055	0.3055	0.3055	0.3055	0.3055	/
rpoC2	/	/	/	/	/	/	/	/	/
rps11	/	/	/	0	0	0	0	0	0	/
rps12	/	/	/	/	/	/	/	/	/
rps14	/	/	/	/	/	/	/	/	/	/
rps15	/	/	/	/	/	/	/	/	/	/
rps16	/	/	/	/	/	/	/	/	/	/
rps18	/	/	/	0	0	0	0	0	0	/
rps19	/	/	/	0	0.238	0.238	0	0.238	0.238	/
rps2	/	/	/	0	0	0	0	0	0	/
rps3	/	/	/	1.0017	0./58	0./58	1.0017	0./58	0./58	/
rps4	/	/	/	/	/	/	/	/	/	/
rps7	/	/	/	0	0	0	0	0	0	/
rps8	/	/	/	0	0	0	0	0	0	/
ycf1	/	/	/	1.3676	1.3676	1.3676	1.3937	1.3937	1.3937	/
ycf15	/	/	/	/	/	/	/	/	/	/
ycf2	/	/	/	/	/	/	/	/	/	/
ycf3	/	/	/	/	/	/	/	/	/	/
ycf4	/	/	/	0	0	0	0	0	0	/
Note: Jh: Juglans hopeiensis; Jc: J. cathayensis; Jm: J. mandshurica; Jr: J. regia; Js: J. sigillata.
